# Supplementary material for: Cocreative Development of Robotic Interaction Systems for Health Care: Scoping Review
Source: JMIR Hum Factors. 2024 Sep 12;11:e58046. doi: 10.2196/58046 (PMC11412089; doi:10.2196/58046)
Supplement: Multimedia Appendix 1 [file humanfactors-v11-e58046-s001.xlsx]

## Sheet:  Basic
oid	bibtexkey	reference	doi	country	funding
22	Margaritini2022	Document type: journal article Margaritini A, Benadduci M, Amabili G, Bonfigli AR, Luzi, R, Wac K et al. The social robot companion to support homecare nurses: The guardian study protocol. Contemporary clinical trials communications 2022;30:101024	10.1016/j.conctc.2022.101024	Italy, Switzerland, Netherlands	- Study financed by the European AAL program and national funding organizations - For the Italian part: Italian Ministry of Health
23	Mast2012	Document type: journal article Mast M, Burmester M, Kruger K, Fatikow S, Arbeiter G, Graf B et al. User-Centered Design of a Dynamic-Autonomy Remote Interaction Concept for Manipulation-Capable Robots to Assist Elderly People in the Home. JHRI 2012:96–118	10.5898/JHRI.1.1.Mast	Germany, Italy, Spain	- Part of the project "Multi-Role Shadow Robotic System for Independent Living" - Funded by the European Commission under the 7th Research Framework Program
24	Tiwari2011	Document type: journal article Tiwari P, Warren J, Day K. Empowering older patients to engage in self care: designing an interactive robotic device. AMIA Annual Symposium Proceedings 2011;2011:1402–1411	PMID:22195203	New Zealand	- Part of Tiwari's doctoral thesis - Sub-project in a larger research project

## Sheet: Question
oid	time information	research question_aim	methods	kat_duration	kat_setting	kat_interventionplan
22	April to December 2022	Longest possible stay of older people in their own homes with the support of the socio-technical GUARDIAN-platform - Active involvement of older people in their self-management and shared decision-making to improve quality of life and autonomy - Improve communication between older people and caregivers	Technical feasibility study of the GUARDIAN-platform - User-centered approach: inclusion of the target group in the development and design phase of the platform - Two experimental phases: alpha and beta phase - Alpha phase: usage evaluation of a platform prototype for 3 months - Beta phase: usage evaluation of an improved platform prototype for another 3 months at the Neurology Clinic of the Isti…	6M	H, S	F
23	Not available	Increasing the practicality of physically supporting, multifunctional service robots - Conceptual approach: combination of semi- and dynamic autonomy of the robot with machine learning - Development of a user-validated interaction and control concept to realize such an approach	Development of an interaction and control concept for dynamically autonomous robots regardless of the specific platform - Six user studies at different project points - Two main phases can be distinguished: preparatory studies, iterative design concept - User-centered approach	U	H	F
24	Not available	The aim of the work is to stimulate further research into the use of cognitive robotics technologies and robotic programming tools to integrate end users into a highly complex healthcare ecosystem and thus stimulate new ways of thinking.	Development of a robotic system to support the medication process in the home along the action research cycle - 1st cycle: define framework conditions - 2nd cycle: design application - 3rd cycle: test and improve application Interpretative approach, mixed method design from grounded theory and participatory interaction design classified in the action research paradigm	U	H	P

## Sheet:  Population
oid	population	participantsN	kat_age	kat_health	reference person	actors
22	- Alpha phase: 4 (Switzerland), 4 (Italy), 4 (Netherlands) - Beta phase: 10 (Switzerland), 10 (Italy), 10 (Netherlands)	42	From 65	- Mild cognitive impairment - Healthy hearing and vision	Informal caregivers	Older people, formal and informal caregivers
23	Inclusion of different participants depending on the sub-examination	241	65-90	Not available	Informal caregivers who live far away	Older people, informal caregivers, professional tele-assistants
24	- 1st action research cycle: “carer”; 3 residents and their family members, facility management, 3 nurses, family doctor, pharmacist - 2nd action research cycle: "3 potential end users", sociologist, 2 geriatricians, 2 psychologists, 2 nurses, family doctor, nursing service manager, computer specialist - 3rd action research cycle: 10 residents	16	Average: 80.5	3 with mild to moderate cognitive impairment	Not available	Caregivers, family carers, facility managers, family doctors, pharmacists, sociologists, geriatricians, psychologists, computer specialists

## Sheet:  Technology
oid	tech_short description	tech_function	tech_status	tech_provider
22	GUARDIAN-platform consitent of: caregiver app, senior app and Misty II, connected via the GUARDIAN-cloud	Senior app - Delivered via a tablet - Functions: reminder, send and receive messages to and from caregivers, communicate self-assessments of sleep quality, well-being and activities, tips for daily activities - Answer options are provided for questions; negative answers lead to follow-up questions for a deeper assessment of the situation Caregiver app - Offers the possibility of tracking the well…	Prototype	Not available
23	User interface for older people, caregivers and professional tele-assistants for dynamic-autonomous interaction with the Care-O-bot 3	Care-O-bot 3 - Equipment: omnidirectional platform, manipulator and head with camera and sensors, extendable tray, touchscreen, microphone, loudspeaker and colored LEDs - Different user interfaces per target group User Interface for older people - Interaction device: smartphone - Function: autonomous activities, robotic service (lifting and carrying, opening the door), making a call (to relatives…	Prototype based on commercially available robot	Fraunhofer Institute for Manufacturing, Engineering and Automation
24	Robotic medication management system “Robogen”	- Web-based application that can read medication information from pharmacies or general practitioners practices - Allows doctors and pharmacists to enter, monitor and edit a medication plan and adapt dialogues - Information can be sent to caregivers and family carers in real time via text message or video call - Contextual awareness with patient-worn sensors and physiological monitoring devices -…	Prototype	Not available

## Sheet:  Results
oid	outcome_instruments	main results	ethics_law	kat_security	kat_ethicsvote	kat_informedconsent	limitations
22	User experience: quantitative and qualitative data collection - Sociodemographic questionnaire - Standardized questionnaires and scales - Interviews with seniors, informal and formal caregivers	Alpha phase - Improving the interface with more suitable colors, adjusting the volume, improving the application architecture - Developing a motivational system for a healthier and more active lifestyle - Adding monitoring for daily activities	- Participants decide on the extent of the data shared - Misty II only starts communication when the participating senior is in the room - Compliance with national law and GDPR	1	1	1	Description as a study protocol, no explicit results of the investigations are described
23	- Preparatory studies: focus group, requirements analysis (questionnaire), ethnographic studies (context study), intervention analysis, interaction analysis - Conception: acceptance study, usability test of the user interface (think aloud, obsolescence observation, interviews, questionnaire)	- Basic support of the system - Technical challenges: carpets, high door thresholds, sensitive objects, difficult lighting conditions, limited space - Activities: emergency management, physically demanding household tasks and mobility-related tasks are rated as useful by older people; reminder and emergency management are rated as useful by informal caregivers - Tele-assistance centers are suitab…	- Telemanipulation must be explicitly approved by the older person; emergency situations are excluded from this - There are two emergency stop buttons in the tele-assistance center	1	0	0	Publication focuses on the results of two preparatory studies and the description of the design concept
24	Usability testing - Interviews, field observations, conversations, feedback sessions, expert panel discussions, think aloud, questionnaires	1st action research cycle (define framework conditions) - Consideration of the abilities/limitations of the end users - Empowerment: knowledge transfer, motivation, decision-making authority - Collaboration: between users, families and healthcare providers - Usability: use of a uniform electronic patient record - Security: timely detection and communication of undesirable events, no new errors 2n…	No data protection aspects mentioned	0	1	1	- Question weakly formulated - Presentation of selected results - No long-term results
